# Supplementary material for: Effect of six-week short-duration deep breathing on young adults with chronic ankle instability-a pilot randomized control trial
Source: BMC Sports Sci Med Rehabil. 2023 Nov 15;15:155. doi: 10.1186/s13102-023-00758-5 (PMC10652500; doi:10.1186/s13102-023-00758-5)
Supplement: Supplementary file 1 — Additional file 1. [file 13102_2023_758_MOESM1_ESM.xlsx]

## Sheet: RAW Data 
			Title: Quantitative study on the effect of Six-week Short-Duration Deep Breathing on Young Adults with Chronic Ankle Instability-A Pilot Randomized Control Trial
			Corresponding author: Lee Poh Foong, Lee Kong Chian Faculty of Engineering & Science, University Tunku Abdul Rahman, Bandar Sungai Long, 43000 Kajang, Selangor, Malaysia																	pfleej@gmail.com
Pt_ID	Group	AGE	Race	Sports_Type	Education	AFFECTED_SIDE	Dominant_side	VAS_1	VAS_2	VAS_3	VAS_4	CAIT_1	CAIT_2	CAIT_3	CAIT_4	MAAS_1	MAAS_2	MAAS_3	MAAS_4	Happ_1	Happ_2	Happ_3	Happ_4
101	1	18	1	1	1	2	2	4	2	0	0	18	24	28	30	61	61	61	75	3.93	3.86	3.89	4.03
102	1	21	1	2	1	2	2	6	3	3	1	20	22	26	28	74	82	84	84	3.62	3.86	4.31	4.48
103	1	21	1	3	1	2	1	5	3	0	1	24	26	30	30	62	52	70	64	4.79	4.31	4.68	4.55
104	1	22	2	1	1	1	1	3	3	0	0	22	25	28	30	70	74	78	80	4.93	5.03	5.26	5.31
105	1	20	2	4	1	1	1	4	3	2	0	18	24	28	30	52	56	58	60	3.76	4.21	4.19	4.38
106	1	23	1	2	1	1	1	5	3	1	0	24	28	30	30	49	58	56	62	4.52	4.56	4.45	4.47
107	1	24	2	2	1	2	1	6	3	0	0	15	20	22	26	61	82	81	82	4.06	4.1	4.1	4.16
108	1	23	3	7	1	1	2	3	3	1	0	19	22	24	28	58	59	61	61	3.93	4.06	4.27	4.37
109	1	22	1	2	1	2	1	6	2	0	0	12	18	20	26	70	70	74	76	3.79	3.62	3.48	4.21
110	1	23	1	1	1	2	1	3	2	0	0	21	26	29	30	63	65	74	76	5.37	5.51	5.63	5.64
111	1	25	2	3	2	1	1	4	3	1	0	22	26	28	30	33	45	58	59	3.68	3.87	4.31	4.52
112	1	19	3	4	1	2	1	2	1	1	0	22	26	29	30	82	84	84	86	4.44	4.38	4.62	4.65
113	1	21	1	6	1	1	1	3	3	2	1	26	28	30	30	77	80	84	84	5.2	5.3	5.27	5.51
114	1	18	2	2	1	1	1	4	1	1	0	12	16	25	28	63	67	72	73	4.03	4.68	4.92	4.92
115	1	25	1	6	2	1	1	7	1	1	0	21	24	28	30	62	66	72	74	4.79	4.84	5.24	5.2
201	2	24	1	1	2	1	1	4	3	1	1	21	21	24	26	70	71	74	71	4.96	5.38	5.41	5.26
202	2	21	1	7	1	1	1	2	2	2	0	22	25	27	30	77	63	63	67	3.03	2.79	3.06	3.13
203	2	21	1	3	1	1	1	4	0	0	0	22	26	29	29	71	80	82	84	3.65	3.93	4.57	4.38
204	2	23	1	1	1	1	1	6	4	0	2	24	28	28	26	77	80	82	78	4.41	4.62	4.76	4.57
205	2	19	3	2	1	2	1	5	3	2	0	17	23	27	28	78	74	75	75	4.16	5.08	5.12	5.14
206	2	21	1	3	1	1	1	5	3	1	1	21	26	28	29	69	72	72	68	3.83	3.79	3.81	3.84
207	2	20	3	2	1	1	1	6	3	2.00719	0	16	24	27	30	62	67	68	68	3.97	3.96	4.55	4.61
208	2	20	1	3	1	1	1	3	1	-0.11906	0	20	20	26	28	45	52	55	52	4.67	4.69	4.82	4.93
209	2	23	3	6	1	1	1	5	3	-0.392837	0	22	24	28	30	70	72	68	70	4.62	4.38	5.02	4.96
210	2	24	1	1	1	2	2	6	2	0.400977	2	17	22	28	24	51	51	50	48	3.82	3.79	3.86	3.75
211	2	18	2	6	1	1	1	5	2	2	1	21	24	27	26	55	54	56	53	3.66	3.84	4.04	3.8
212	2	23	1	2	1	1	1	4	2	1	0	19	25	28	28	62	66	66	67	4.01	4.22	4.46	4.63
213	2	24	3	1	2	2	2	2	2	2	0	21	26	27	29	62	66	66	67	4	4.13	4.15	4.15
214	2	22	3	7	1	2	1	4	3	2	0	23	27	28	30	48	50	48	52	4.4	4.91	4.75	4.73
215	2	23	1	7	1	1	1	6	1	1	2	18	23	27	25	51	53	56	54	4.57	4.68	4.89	4.58
EG	1	Note	VAS= Visual analogue scale
CG	2		CAIT= Cumberland Ankle Instability Tool
			MAAS=Mindful Attention Awareness Scale
			HAPP=Oxford happiness Questionnaire scores
